# Supplementary material for: Optimization of Tunisian Myrtus communis L. Essential Oil Extraction by Complete Factorial Experimental Design
Source: Metabolites. 2025 Jun 3;15(6):369. doi: 10.3390/metabo15060369 (PMC12195216; doi:10.3390/metabo15060369)
Supplement: Supplementary file 1 [file metabolites-15-00369-s001.zip]

Archive with 1 entries (1 files):
- metabolites-3481586-supplementary.pdf
